# Supplementary material for: ﻿Nomenclatural notes and typification of three synonyms of Camellia (Theaceae)
Source: PhytoKeys. 2022 Mar 15;193:1–8. doi: 10.3897/phytokeys.193.78810 (PMC8940829; doi:10.3897/phytokeys.193.78810)
Supplement: XML Treatment for Desmitus [file phytokeys.193.78810-treatment2.xml]

<!DOCTYPE tp:taxon-treatment
  PUBLIC "-//TaxonX//DTD Taxonomic Treatment Publishing DTD v0 20100105//EN" "tax-treatment-NSO.dtd">
<tp:taxon-treatment xmlns:tp="http://www.plazi.org/taxpub"><tp:treatment-meta><kwd-group><label>Taxon classification</label><kwd>
              <named-content content-type="kingdom">Plantae</named-content>
            </kwd><kwd>
              <named-content content-type="order">Ericales</named-content>
            </kwd><kwd>
              <named-content content-type="family">Theaceae</named-content>
            </kwd></kwd-group><mixed-citation publication-type="journal"><person-group><name><surname>Zhao</surname><given-names>Dongwei</given-names></name></person-group><article-title>﻿Nomenclatural notes and typification of three synonyms of <italic><tp:taxon-name><tp:taxon-name-part taxon-name-part-type="genus" reg="Camellia">Camellia</tp:taxon-name-part></tp:taxon-name></italic> (<tp:taxon-name><tp:taxon-name-part taxon-name-part-type="family">Theaceae</tp:taxon-name-part></tp:taxon-name>)</article-title><source>PhytoKeys</source><day>15</day><month>03</month><year>2022</year><volume>193</volume><fpage>1</fpage><lpage>8</lpage><pub-id pub-id-type="doi">10.3897/phytokeys.193.78810</pub-id></mixed-citation></tp:treatment-meta><tp:nomenclature><label>﻿2.</label><tp:taxon-name>
            <object-id xmlns:xlink="http://www.w3.org/1999/xlink" content-type="arpha" xlink:type="simple">1364F261-B2CA-57A6-950F-D3DEB09EA5B0</object-id>
            <tp:taxon-name-part taxon-name-part-type="genus" reg="Desmitus">Desmitus</tp:taxon-name-part>
          </tp:taxon-name><tp:taxon-authority>Raf., Sylva Tellur. 139. (1838)</tp:taxon-authority><xref ref-type="table" rid="T1">Table 1</xref></tp:nomenclature><tp:treatment-sec sec-type="material" id="SECID0EG3AE"><title>Type.</title><p><italic><tp:taxon-name><tp:taxon-name-part taxon-name-part-type="genus" reg="Desmitus">Desmitus</tp:taxon-name-part><tp:taxon-name-part taxon-name-part-type="species" reg="reticulata">reticulata</tp:taxon-name-part></tp:taxon-name></italic> (Lindl.) Raf. ≡ <italic><tp:taxon-name><tp:taxon-name-part taxon-name-part-type="genus" reg="Camellia">Camellia</tp:taxon-name-part><tp:taxon-name-part taxon-name-part-type="species" reg="reticulata">reticulata</tp:taxon-name-part></tp:taxon-name></italic> Lindl., Bot. Reg. 13: t. 1078 (1827).</p></tp:treatment-sec><tp:treatment-sec sec-type="Lectotype" id="SECID0EC4AE"><title>Lectotype</title><p>(designated here): Lindl., Bot. Reg. 13: t. 1078 (1827).</p></tp:treatment-sec><tp:treatment-sec sec-type="Nomenclatural notes" id="SECID0EH4AE"><title>Nomenclatural notes.</title><p><xref ref-type="bibr" rid="B28">Rafinesque (1838)</xref> established the monotypic genus <italic><tp:taxon-name><tp:taxon-name-part taxon-name-part-type="genus" reg="Desmitus">Desmitus</tp:taxon-name-part></tp:taxon-name></italic> for <italic><tp:taxon-name><tp:taxon-name-part taxon-name-part-type="genus" reg="Desmitus">D.</tp:taxon-name-part><tp:taxon-name-part taxon-name-part-type="species" reg="reticulata">reticulata</tp:taxon-name-part></tp:taxon-name></italic>. This was a new combination based on <italic><tp:taxon-name><tp:taxon-name-part taxon-name-part-type="genus" reg="Camellia">C.</tp:taxon-name-part><tp:taxon-name-part taxon-name-part-type="species" reg="reticulata">reticulata</tp:taxon-name-part></tp:taxon-name></italic> because he referenced the basionym by the words “Camel. do bot. reg. 1978...”. However, the taxon number cited by <xref ref-type="bibr" rid="B28">Rafinesque (1838</xref>: 140) is incorrect, but should be recognized as a correctable typographical error of “1078” and so does not prohibit the valid publication of the new combination (Art. 41.3 of the ICN). Nevertheless, <xref ref-type="bibr" rid="B20">Lindley (1827</xref>: t. 1078) described <italic><tp:taxon-name><tp:taxon-name-part taxon-name-part-type="genus" reg="Camellia">C.</tp:taxon-name-part><tp:taxon-name-part taxon-name-part-type="species" reg="reticulata">reticulata</tp:taxon-name-part></tp:taxon-name></italic> based on the living plants that bore semidouble flowers and introduced from China. No specimen was cited in the protologue of <italic><tp:taxon-name><tp:taxon-name-part taxon-name-part-type="genus" reg="Camellia">C.</tp:taxon-name-part><tp:taxon-name-part taxon-name-part-type="species" reg="reticulata">reticulata</tp:taxon-name-part></tp:taxon-name></italic>. The coloured drawing, t. 1078, was accompanied by the protologue and therefore designated as the lectotype of <italic><tp:taxon-name><tp:taxon-name-part taxon-name-part-type="genus" reg="Camellia">C.</tp:taxon-name-part><tp:taxon-name-part taxon-name-part-type="species" reg="reticulata">reticulata</tp:taxon-name-part></tp:taxon-name></italic>. Accordingly, the drawing serves as the type of <italic><tp:taxon-name><tp:taxon-name-part taxon-name-part-type="genus" reg="Desmitus">Desmitus</tp:taxon-name-part></tp:taxon-name></italic> (Art. 10.1 of the ICN).</p></tp:treatment-sec><tp:treatment-sec><!--Section generated to contain objects referenced in tp:taxon-treatment.--><table-wrap id="T1" position="float" orientation="portrait"><label>Table 1.</label><caption><p>A summary of synonyms of <italic><tp:taxon-name><tp:taxon-name-part taxon-name-part-type="genus" reg="Camellia">Camellia</tp:taxon-name-part></tp:taxon-name></italic> L.</p></caption><table id="TID0EQNAG" rules="all"><tbody><tr><th rowspan="1" colspan="1">Synonym</th><th rowspan="1" colspan="1">Type, as species (basionym)</th><th rowspan="1" colspan="1">Type, as specimen or illustration</th><th rowspan="1" colspan="1">Notes</th></tr><tr><td rowspan="1" colspan="1"><italic><tp:taxon-name><tp:taxon-name-part taxon-name-part-type="genus" reg="Bembiciopsis">Bembiciopsis</tp:taxon-name-part></tp:taxon-name></italic> H. Perrier, Mém. Mus. Natl. Hist. Nat. 13: 300. (1940)</td><td rowspan="1" colspan="1"><italic><tp:taxon-name><tp:taxon-name-part taxon-name-part-type="genus" reg="Bembiciopsis">Bembiciopsis</tp:taxon-name-part><tp:taxon-name-part taxon-name-part-type="species" reg="uniflora">uniflora</tp:taxon-name-part></tp:taxon-name></italic> H. Perrier</td><td rowspan="1" colspan="1"><italic>Le Myre de Vilers s.n.</italic>, P00389083, holotype</td><td rowspan="1" colspan="1"/></tr><tr><td rowspan="1" colspan="1"><italic><tp:taxon-name><tp:taxon-name-part taxon-name-part-type="genus" reg="Calpandria">Calpandria</tp:taxon-name-part></tp:taxon-name></italic> Blume, Bijdr. fl. Ned. Ind. 178. (1825)</td><td rowspan="1" colspan="1"><italic><tp:taxon-name><tp:taxon-name-part taxon-name-part-type="genus" reg="Calpandria">Calpandria</tp:taxon-name-part><tp:taxon-name-part taxon-name-part-type="species" reg="lanceolata">lanceolata</tp:taxon-name-part></tp:taxon-name></italic> Blume</td><td rowspan="1" colspan="1">L 0064294, lectotype (designated by <xref ref-type="bibr" rid="B44">Zhao et al. 2019</xref>: 298)</td><td rowspan="1" colspan="1"/></tr><tr><td rowspan="1" colspan="1"><italic><tp:taxon-name><tp:taxon-name-part taxon-name-part-type="genus" reg="Camelliastrum">Camelliastrum</tp:taxon-name-part></tp:taxon-name></italic> Nakai, J. Jap. Bot. 16: 699. (1940)</td><td rowspan="1" colspan="1"><italic><tp:taxon-name><tp:taxon-name-part taxon-name-part-type="genus" reg="Camellia">Camellia</tp:taxon-name-part><tp:taxon-name-part taxon-name-part-type="species" reg="caudata">caudata</tp:taxon-name-part></tp:taxon-name></italic> Wall.</td><td rowspan="1" colspan="1"><italic>H. Bruce s.n.</italic> in <italic>Wallich 978</italic> (K001110475, right-hand specimen), lectotype (designated by <xref ref-type="bibr" rid="B42">Zhao et al. 2017b</xref>: 172)</td><td rowspan="1" colspan="1"/></tr><tr><td rowspan="1" colspan="1"><italic><tp:taxon-name><tp:taxon-name-part taxon-name-part-type="genus" reg="Dankia">Dankia</tp:taxon-name-part></tp:taxon-name></italic> Gagnep. in Humbert, Fl. Indo-Chine, Suppl. 1: 198. (1939)</td><td rowspan="1" colspan="1"><italic><tp:taxon-name><tp:taxon-name-part taxon-name-part-type="genus" reg="Dankia">Dankia</tp:taxon-name-part><tp:taxon-name-part taxon-name-part-type="species" reg="langbianensis">langbianensis</tp:taxon-name-part></tp:taxon-name></italic> Gagnep.</td><td rowspan="1" colspan="1"><italic>Poilane 18648</italic> (P00754831), lectotype (designated by <xref ref-type="bibr" rid="B42">Zhao et al. 2017b</xref>: 173)</td><td rowspan="1" colspan="1"/></tr><tr><td rowspan="1" colspan="1"><italic><tp:taxon-name><tp:taxon-name-part taxon-name-part-type="genus" reg="Desmitus">Desmitus</tp:taxon-name-part></tp:taxon-name></italic> Raf., Sylva Tellur. 139. (1838)</td><td rowspan="1" colspan="1"><italic><tp:taxon-name><tp:taxon-name-part taxon-name-part-type="genus" reg="Camellia">Camellia</tp:taxon-name-part><tp:taxon-name-part taxon-name-part-type="species" reg="reticulata">reticulata</tp:taxon-name-part></tp:taxon-name></italic> Lindl.</td><td rowspan="1" colspan="1">Lindl., Bot. Reg. 13: t. 1078 (1827), lectotype, designated in this paper</td><td rowspan="1" colspan="1"/></tr><tr><td rowspan="1" colspan="1"><italic><tp:taxon-name><tp:taxon-name-part taxon-name-part-type="genus" reg="Drupifera">Drupifera</tp:taxon-name-part></tp:taxon-name></italic> Raf., Sylva Tellur. 140. (1838)</td><td rowspan="1" colspan="1"><italic><tp:taxon-name><tp:taxon-name-part taxon-name-part-type="genus" reg="Thea">Thea</tp:taxon-name-part><tp:taxon-name-part taxon-name-part-type="species" reg="oleosa">oleosa</tp:taxon-name-part></tp:taxon-name></italic> Lour.</td><td rowspan="1" colspan="1"><italic>Loureiro s.n.</italic> (P00150891), holotype</td><td rowspan="1" colspan="1"/></tr><tr><td rowspan="1" colspan="1"><italic><tp:taxon-name><tp:taxon-name-part taxon-name-part-type="genus" reg="Glyptocarpa">Glyptocarpa</tp:taxon-name-part></tp:taxon-name></italic> Hu, Acta Phytotax. Sin. 10: 25. (1965)</td><td rowspan="1" colspan="1"><italic><tp:taxon-name><tp:taxon-name-part taxon-name-part-type="genus" reg="Pyrenaria">Pyrenaria</tp:taxon-name-part><tp:taxon-name-part taxon-name-part-type="species" reg="camellioides">camellioides</tp:taxon-name-part></tp:taxon-name></italic> Hu</td><td rowspan="1" colspan="1"><italic>Wang 72468</italic> (PE 00024548), lectotype (designated by <xref ref-type="bibr" rid="B19">Lin et al. 2008</xref>: 1701)</td><td rowspan="1" colspan="1"/></tr><tr><td rowspan="1" colspan="1"><italic><tp:taxon-name><tp:taxon-name-part taxon-name-part-type="genus" reg="Kemelia">Kemelia</tp:taxon-name-part></tp:taxon-name></italic> Raf., Sylva Tellur. 139. (1838)</td><td rowspan="1" colspan="1"><italic><tp:taxon-name><tp:taxon-name-part taxon-name-part-type="genus" reg="Camellia">Camellia</tp:taxon-name-part><tp:taxon-name-part taxon-name-part-type="species" reg="japonica">japonica</tp:taxon-name-part></tp:taxon-name></italic> L.</td><td rowspan="1" colspan="1">Kaempfer, Amoen. Exot. Fasc. t. 851. (1712), lectotype</td><td rowspan="1" colspan="1">Illegitimate replacement name for <italic><tp:taxon-name><tp:taxon-name-part taxon-name-part-type="genus" reg="Camellia">Camellia</tp:taxon-name-part></tp:taxon-name></italic></td></tr><tr><td rowspan="1" colspan="1"><italic><tp:taxon-name><tp:taxon-name-part taxon-name-part-type="genus" reg="Piquetia">Piquetia</tp:taxon-name-part></tp:taxon-name></italic> (Pierre) Hallier f., Beih. Bot. Centralbl. 39(2): 162. (1921)</td><td rowspan="1" colspan="1"><italic><tp:taxon-name><tp:taxon-name-part taxon-name-part-type="genus" reg="Thea">Thea</tp:taxon-name-part><tp:taxon-name-part taxon-name-part-type="species" reg="piquetiana">piquetiana</tp:taxon-name-part></tp:taxon-name></italic> Pierre</td><td rowspan="1" colspan="1"><italic>Pierre 1708</italic> (P01903371), lectotype (designated by <xref ref-type="bibr" rid="B43">Zhao et al. 2018</xref>: 94)</td><td rowspan="1" colspan="1"/></tr><tr><td rowspan="1" colspan="1"><italic><tp:taxon-name><tp:taxon-name-part taxon-name-part-type="genus" reg="Salceda">Salceda</tp:taxon-name-part></tp:taxon-name></italic> Blanco, Fl. Filip. ed. 2: 374. (1845)</td><td rowspan="1" colspan="1"><italic><tp:taxon-name><tp:taxon-name-part taxon-name-part-type="genus" reg="Salceda">Salceda</tp:taxon-name-part><tp:taxon-name-part taxon-name-part-type="species" reg="montana">montana</tp:taxon-name-part></tp:taxon-name></italic> Blanco</td><td rowspan="1" colspan="1"><italic>Ramos &amp; Edaño 34071</italic> (K), neotype, designated in this paper</td><td rowspan="1" colspan="1"/></tr><tr><td rowspan="1" colspan="1"><italic><tp:taxon-name><tp:taxon-name-part taxon-name-part-type="genus" reg="Sasanqua">Sasanqua</tp:taxon-name-part></tp:taxon-name></italic> T. Ness in Siebold, Nippon 2(6): 13. (1832)</td><td rowspan="1" colspan="1"><italic><tp:taxon-name><tp:taxon-name-part taxon-name-part-type="genus" reg="Camellia">Camellia</tp:taxon-name-part><tp:taxon-name-part taxon-name-part-type="species" reg="sasanqua">sasanqua</tp:taxon-name-part></tp:taxon-name></italic> Thunb.</td><td rowspan="1" colspan="1"><italic>Thunberg s.n.</italic> (UPS No. 16143, left-hand specimen), lectotype (designated by <xref ref-type="bibr" rid="B38">Zhao 2021</xref>: 297)</td><td rowspan="1" colspan="1"/></tr><tr><td rowspan="1" colspan="1"><italic><tp:taxon-name><tp:taxon-name-part taxon-name-part-type="genus" reg="Stereocarpus">Stereocarpus</tp:taxon-name-part></tp:taxon-name></italic> (Pierre) Hallier f., Beih. Bot. Centralbl. 39(2): 162. (1921)</td><td rowspan="1" colspan="1">
                <italic>
                  <tp:taxon-name><tp:taxon-name-part taxon-name-part-type="genus" reg="Thea">Thea</tp:taxon-name-part><tp:taxon-name-part taxon-name-part-type="species" reg="dormoyana">dormoyana</tp:taxon-name-part></tp:taxon-name>
                </italic>
              </td><td rowspan="1" colspan="1">The author and typification of the species is dependent on a binding decision to be made, see <xref ref-type="bibr" rid="B40">Zhao et al. (2016</xref>: 1183)</td><td rowspan="1" colspan="1"/></tr><tr><td rowspan="1" colspan="1"><italic><tp:taxon-name><tp:taxon-name-part taxon-name-part-type="genus" reg="Thea">Thea</tp:taxon-name-part></tp:taxon-name></italic> L., Sp. Pl. 515. (1753)</td><td rowspan="1" colspan="1"><italic><tp:taxon-name><tp:taxon-name-part taxon-name-part-type="genus" reg="Thea">Thea</tp:taxon-name-part><tp:taxon-name-part taxon-name-part-type="species" reg="sinensis">sinensis</tp:taxon-name-part></tp:taxon-name></italic> L.</td><td rowspan="1" colspan="1">Kaempfer, Amoen. Exot. Fasc. 606, f. 1–2. (1712), lectotype (designated by Bartholomew in <xref ref-type="bibr" rid="B14">Jarvis et al. 1993</xref>: 93)</td><td rowspan="1" colspan="1"/></tr><tr><td rowspan="1" colspan="1"><italic><tp:taxon-name><tp:taxon-name-part taxon-name-part-type="genus" reg="Theaphylla">Theaphylla</tp:taxon-name-part></tp:taxon-name></italic> Raf., Med. Fl. 2: 267. (1830)</td><td rowspan="1" colspan="1"><italic><tp:taxon-name><tp:taxon-name-part taxon-name-part-type="genus" reg="Thea">Thea</tp:taxon-name-part><tp:taxon-name-part taxon-name-part-type="species" reg="sinensis">sinensis</tp:taxon-name-part></tp:taxon-name></italic> L.</td><td rowspan="1" colspan="1">Kaempfer, Amoen. Exot. Fasc. 606, f. 1–2. (1712), lectotype</td><td rowspan="1" colspan="1">Illegitimate replacement name for <italic>Thea</italic></td></tr><tr><td rowspan="1" colspan="1"><italic><tp:taxon-name><tp:taxon-name-part taxon-name-part-type="genus" reg="Theopsis">Theopsis</tp:taxon-name-part></tp:taxon-name></italic> (Cohen-Stuart) Nakai, J. Jap. Bot. 16: 704. (1940)</td><td rowspan="1" colspan="1"><italic><tp:taxon-name><tp:taxon-name-part taxon-name-part-type="genus" reg="Thea">Thea</tp:taxon-name-part><tp:taxon-name-part taxon-name-part-type="species" reg="cuspidata">cuspidata</tp:taxon-name-part></tp:taxon-name></italic> Kochs</td><td rowspan="1" colspan="1"><italic>Henry 7026</italic> (K000380525), lectotype (designated by <xref ref-type="bibr" rid="B29">Sealy 1958</xref>: 57)</td><td rowspan="1" colspan="1"/></tr><tr><td rowspan="1" colspan="1"><italic><tp:taxon-name><tp:taxon-name-part taxon-name-part-type="genus" reg="Tsia">Tsia</tp:taxon-name-part></tp:taxon-name></italic> Adans., Fam. Pl. 2: 450. (1763)</td><td rowspan="1" colspan="1"><italic><tp:taxon-name><tp:taxon-name-part taxon-name-part-type="genus" reg="Thea">Thea</tp:taxon-name-part><tp:taxon-name-part taxon-name-part-type="species" reg="sinensis">sinensis</tp:taxon-name-part></tp:taxon-name></italic> L.</td><td rowspan="1" colspan="1">Kaempfer, Amoen. Exot. Fasc. 606, f. 1–2. 1712, lectotype</td><td rowspan="1" colspan="1">Illegitimate replacement name for <italic><tp:taxon-name><tp:taxon-name-part taxon-name-part-type="genus" reg="Thea">Thea</tp:taxon-name-part></tp:taxon-name></italic></td></tr><tr><td rowspan="1" colspan="1"><italic><tp:taxon-name><tp:taxon-name-part taxon-name-part-type="genus" reg="Tsubaki">Tsubaki</tp:taxon-name-part></tp:taxon-name></italic> Adans., Fam. Pl. 2: 399. (1763)</td><td rowspan="1" colspan="1"><italic><tp:taxon-name><tp:taxon-name-part taxon-name-part-type="genus" reg="Camellia">Camellia</tp:taxon-name-part><tp:taxon-name-part taxon-name-part-type="species" reg="japonica">japonica</tp:taxon-name-part></tp:taxon-name></italic> L.</td><td rowspan="1" colspan="1">Kaempfer, Amoen. Exot. Fasc. t. 851. 1712, lectotype</td><td rowspan="1" colspan="1">Illegitimate replacement name for <italic><tp:taxon-name><tp:taxon-name-part taxon-name-part-type="genus" reg="Camellia">Camellia</tp:taxon-name-part></tp:taxon-name></italic></td></tr><tr><td rowspan="1" colspan="1"><italic><tp:taxon-name><tp:taxon-name-part taxon-name-part-type="genus" reg="Yunnanea">Yunnanea</tp:taxon-name-part></tp:taxon-name></italic> Hu, Acta Phytotax. Sin. 5: 282. (1956)</td><td rowspan="1" colspan="1"><italic><tp:taxon-name><tp:taxon-name-part taxon-name-part-type="genus" reg="Yunnanea">Yunnanea</tp:taxon-name-part><tp:taxon-name-part taxon-name-part-type="species" reg="xylocarpa">xylocarpa</tp:taxon-name-part></tp:taxon-name></italic> Hu</td><td rowspan="1" colspan="1"><italic>Yu 16021</italic> (PE 00133872), lectotype (designated by <xref ref-type="bibr" rid="B19">Lin et al. 2008</xref>: 1702)</td><td rowspan="1" colspan="1"/></tr></tbody></table></table-wrap></tp:treatment-sec><ref-list><ref id="B44"><mixed-citation xmlns:xlink="http://www.w3.org/1999/xlink" xlink:type="simple"><person-group><name name-style="western"><surname>Zhao</surname><given-names>DW</given-names></name><name name-style="western"><surname>Parnell</surname><given-names>JAN</given-names></name><name name-style="western"><surname>Hodkinson</surname><given-names>TR</given-names></name></person-group> (<year>2019</year>) <article-title>Typification of names in <italic><tp:taxon-name><tp:taxon-name-part taxon-name-part-type="genus">Camellia</tp:taxon-name-part></tp:taxon-name></italic> (<tp:taxon-name><tp:taxon-name-part taxon-name-part-type="family">Theaceae</tp:taxon-name-part></tp:taxon-name>), III.</article-title><source>Phytotaxa</source><volume>415</volume>(<issue>5</issue>): <fpage>298</fpage>–<lpage>300</lpage>. <ext-link xlink:type="simple" ext-link-type="doi" xlink:href="10.11646/phytotaxa.415.5.7">https://doi.org/10.11646/phytotaxa.415.5.7</ext-link></mixed-citation></ref><ref id="B42"><mixed-citation xmlns:xlink="http://www.w3.org/1999/xlink" xlink:type="simple"><person-group><name name-style="western"><surname>Zhao</surname><given-names>DW</given-names></name><name name-style="western"><surname>Parnell</surname><given-names>JAN</given-names></name><name name-style="western"><surname>Hodkinson</surname><given-names>TR</given-names></name></person-group> (<year>2017b</year>) <article-title>Typification of names in the genus <italic><tp:taxon-name><tp:taxon-name-part taxon-name-part-type="genus">Camellia</tp:taxon-name-part></tp:taxon-name></italic> (<tp:taxon-name><tp:taxon-name-part taxon-name-part-type="family">Theaceae</tp:taxon-name-part></tp:taxon-name>).</article-title><source>Phytotaxa</source><volume>292</volume>(<issue>2</issue>): <fpage>171</fpage>–<lpage>179</lpage>. <ext-link xlink:type="simple" ext-link-type="doi" xlink:href="10.11646/phytotaxa.292.2.4">https://doi.org/10.11646/phytotaxa.292.2.4</ext-link></mixed-citation></ref><ref id="B19"><mixed-citation xmlns:xlink="http://www.w3.org/1999/xlink" xlink:type="simple"><person-group><name name-style="western"><surname>Lin</surname><given-names>Q</given-names></name><name name-style="western"><surname>Bei</surname><given-names>SQ</given-names></name><name name-style="western"><surname>Li</surname><given-names>HL</given-names></name><name name-style="western"><surname>Yang</surname><given-names>SX</given-names></name><name name-style="western"><surname>Yang</surname><given-names>ZR</given-names></name></person-group> (<year>2008</year>) <article-title>Lectotypifications of thirty-three names of Chinese taxa in <tp:taxon-name><tp:taxon-name-part taxon-name-part-type="family">Theaceae</tp:taxon-name-part></tp:taxon-name>.</article-title><source>Acta Botanica Boreali-Occidentalia Sinica</source><volume>28</volume>(<issue>8</issue>): <fpage>1695</fpage>–<lpage>1703</lpage>.</mixed-citation></ref><ref id="B43"><mixed-citation xmlns:xlink="http://www.w3.org/1999/xlink" xlink:type="simple"><person-group><name name-style="western"><surname>Zhao</surname><given-names>DW</given-names></name><name name-style="western"><surname>Parnell</surname><given-names>JAN</given-names></name><name name-style="western"><surname>Hodkinson</surname><given-names>TR</given-names></name></person-group> (<year>2018</year>) <article-title>Typification of names in <italic><tp:taxon-name><tp:taxon-name-part taxon-name-part-type="genus">Camellia</tp:taxon-name-part></tp:taxon-name></italic> (<tp:taxon-name><tp:taxon-name-part taxon-name-part-type="family">Theaceae</tp:taxon-name-part></tp:taxon-name>), II.</article-title><source>Phytotaxa</source><volume>351</volume>(<issue>1</issue>): <fpage>93</fpage>–<lpage>95</lpage>. <ext-link xlink:type="simple" ext-link-type="doi" xlink:href="10.11646/phytotaxa.351.1.9">https://doi.org/10.11646/phytotaxa.351.1.9</ext-link></mixed-citation></ref><ref id="B38"><mixed-citation xmlns:xlink="http://www.w3.org/1999/xlink" xlink:type="simple"><person-group><name name-style="western"><surname>Zhao</surname><given-names>DW</given-names></name></person-group> (<year>2021</year>) <article-title>Typification of <italic><tp:taxon-name><tp:taxon-name-part taxon-name-part-type="genus">Camellia</tp:taxon-name-part><tp:taxon-name-part taxon-name-part-type="species">sasanqua</tp:taxon-name-part></tp:taxon-name></italic> (<tp:taxon-name><tp:taxon-name-part taxon-name-part-type="family">Theaceae</tp:taxon-name-part></tp:taxon-name>).</article-title><source>Phytotaxa</source><volume>491</volume>(<issue>4</issue>): <fpage>297</fpage>–<lpage>300</lpage>. <ext-link xlink:type="simple" ext-link-type="doi" xlink:href="10.11646/phytotaxa.491.4.5">https://doi.org/10.11646/phytotaxa.491.4.5</ext-link></mixed-citation></ref><ref id="B40"><mixed-citation xmlns:xlink="http://www.w3.org/1999/xlink" xlink:type="simple"><person-group><name name-style="western"><surname>Zhao</surname><given-names>DW</given-names></name><name name-style="western"><surname>Parnell</surname><given-names>JAN</given-names></name><name name-style="western"><surname>Dubéarnès</surname><given-names>A</given-names></name></person-group> (<year>2016</year>) Requests for binding decisions on the descriptive statements associated with <italic><tp:taxon-name><tp:taxon-name-part taxon-name-part-type="genus">Thea</tp:taxon-name-part><tp:taxon-name-part taxon-name-part-type="species">dormoyana</tp:taxon-name-part></tp:taxon-name></italic> and <italic><tp:taxon-name><tp:taxon-name-part taxon-name-part-type="genus">T.</tp:taxon-name-part><tp:taxon-name-part taxon-name-part-type="species">piquetiana</tp:taxon-name-part></tp:taxon-name></italic>. Taxon 65(5): e1183. <ext-link xlink:type="simple" ext-link-type="doi" xlink:href="10.12705/655.29">https://doi.org/10.12705/655.29</ext-link></mixed-citation></ref><ref id="B14"><mixed-citation xmlns:xlink="http://www.w3.org/1999/xlink" xlink:type="simple"><person-group><name name-style="western"><surname>Jarvis</surname><given-names>CE</given-names></name><name name-style="western"><surname>Barrie</surname><given-names>FR</given-names></name><name name-style="western"><surname>Allan</surname><given-names>DM</given-names></name><name name-style="western"><surname>Reveal</surname><given-names>JL</given-names></name></person-group> (<year>1993</year>) <article-title>A list of Linnaean generic names and their types.</article-title><source>Regnum Vegetabile</source><volume>127</volume>: <fpage>1</fpage>–<lpage>100</lpage>.</mixed-citation></ref><ref id="B29"><mixed-citation xmlns:xlink="http://www.w3.org/1999/xlink" xlink:type="simple"><person-group><name name-style="western"><surname>Sealy</surname><given-names>JR</given-names></name></person-group> (<year>1958</year>) <source>A Revision of the Genus <italic><tp:taxon-name><tp:taxon-name-part taxon-name-part-type="genus">Camellia</tp:taxon-name-part></tp:taxon-name></italic>.</source><publisher-name>The Royal Horticultural Society</publisher-name>, <publisher-loc>London</publisher-loc>, <size units="page">239 pp</size>.</mixed-citation></ref><ref id="B28"><mixed-citation xmlns:xlink="http://www.w3.org/1999/xlink" xlink:type="simple"><person-group><name name-style="western"><surname>Rafinesque</surname><given-names>CS</given-names></name></person-group> (<year>1838</year>) <source>Sylva Telluriana: Mantisa Synoptica.</source><publisher-name>Printed for the author and publisher</publisher-name>, <publisher-loc>Philadelphia</publisher-loc>, <size units="page">184 pp</size>. <ext-link xlink:type="simple" ext-link-type="doi" xlink:href="10.5962/bhl.title.248">https://doi.org/10.5962/bhl.title.248</ext-link></mixed-citation></ref><ref id="B20"><mixed-citation xmlns:xlink="http://www.w3.org/1999/xlink" xlink:type="simple"><person-group><name name-style="western"><surname>Lindley</surname><given-names>J</given-names></name></person-group> (<year>1827</year>) <source><italic><tp:taxon-name><tp:taxon-name-part taxon-name-part-type="genus">Camellia</tp:taxon-name-part><tp:taxon-name-part taxon-name-part-type="species">reticulata</tp:taxon-name-part></tp:taxon-name></italic>. In: Edwards S (Ed.) Botanical Register; Consisting of Coloured Figures of Exotic Plants Cultivated in British Gardens; with Their History and Mode of Treatment.</source><publisher-name>James Ridgway</publisher-name>, <publisher-loc>London</publisher-loc>, <size units="page">1078 pp</size>.</mixed-citation></ref></ref-list></tp:taxon-treatment>
